# Supplementary material for: rac-3,3,3-Trifluoro­lactic acid
Source: Acta Crystallogr Sect E Struct Rep Online. 2013 Feb 2;69(Pt 3):o336. doi: 10.1107/S1600536813003097 (PMC3588502; doi:10.1107/S1600536813003097)
Supplement: Supplementary file 1 [file e-69-0o336-sup1.cif]

##############################################################################
#                                                                            #
# This CIF contains the data in a paper accepted for publication in          #
# Acta Crystallographica Section E. It conforms to the requirements of       #
# Notes for Authors for Acta Crystallographica Section E, and has been       #
# peer reviewed under the auspices of the IUCr Commission on Journals.       #
#                                                                            #
# Full details of the Crystallographic Information File format               #
# are given in the paper "The Crystallographic Information File (CIF):       #
# a New Standard Archive File for Crystallography" by S. R. Hall, F. H.      #
# Allen and I. D. Brown [Acta Cryst. (1991), A47, 655-685].                  #
#                                                                            #
# The current version of the core CIF dictionary is obtainable from          #
# ftp://ftp.iucr.org/pub/cif_core.dic.                                       #
#                                                                            #
# Software is freely available for graphical display of the structure(s)     #
# in this CIF. For information consult the CIF software page                 #
# http://www.iucr.org/resources/cif/software.                                #
#                                                                            #
# This file may be used for bona fide research purposes within the           #
# scientific community so long as proper attribution is given to the journal # 
# article from which it was obtained.                                        #
#                                                                            #
##############################################################################
data_I
_audit_creation_method     SHELXL-97
_chemical_name_systematic
;
<i>rac</i>-3,3,3-Trifluoro-2-hydroxypropanoic acid
;
_chemical_name_common
;
<i>rac</i>-3,3,3-Trifluorolactic acid
;
_chemical_formula_moiety     'C3 H3 F3 O3'
_chemical_formula_sum     'C3 H3 F3 O3'
_chemical_formula_iupac     'C3 H3 F3 O3'
_chemical_formula_weight     144.05
_chemical_melting_point     ?
_symmetry_cell_setting     orthorhombic
_symmetry_space_group_name_H-M     'P b c a'
_symmetry_space_group_name_Hall     ' -P 2ac 2ab'
loop_
    _symmetry_equiv_pos_as_xyz
    'x, y, z'
    '-x+1/2, -y, z+1/2'
    'x+1/2, -y+1/2, -z'
    '-x, y+1/2, -z+1/2'
    '-x, -y, -z'
    'x-1/2, y, -z-1/2'
    '-x-1/2, y-1/2, z'
    'x, -y-1/2, z-1/2'
_cell_length_a     10.586(3)
_cell_length_b     9.248(3)
_cell_length_c     10.826(3)
_cell_angle_alpha     90.00
_cell_angle_beta     90.00
_cell_angle_gamma     90.00
_cell_volume     1059.9(5)
_cell_formula_units_Z     8
_cell_measurement_reflns_used     4117
_cell_measurement_theta_min     3.47
_cell_measurement_theta_max     28.24
_cell_measurement_temperature     200(2)
_exptl_crystal_description     platelet
_exptl_crystal_colour     colourless
_exptl_crystal_size_max     0.395
_exptl_crystal_size_mid     0.302
_exptl_crystal_size_min     0.250
_exptl_crystal_density_diffrn     1.806
_exptl_crystal_density_meas     ?
_exptl_crystal_density_method     'not measured'
_exptl_crystal_F_000     576
_exptl_absorpt_coefficient_mu     0.218
_exptl_absorpt_correction_type     multi-scan
_exptl_absorpt_process_details
;
(SADABS; Bruker, 2008)
;
_exptl_absorpt_correction_T_min     0.8920
_exptl_absorpt_correction_T_max     1.0000
_exptl_special_details     ?
_diffrn_ambient_temperature     200(2)
_diffrn_radiation_type     MoK\a
_diffrn_radiation_wavelength     0.71073
_diffrn_radiation_source     'fine-focus sealed tube'
_diffrn_radiation_monochromator     graphite
_diffrn_measurement_device_type     'Bruker APEXII CCD'
_diffrn_measurement_device     ?
_diffrn_measurement_method     '\f and \w scans'
_diffrn_reflns_number     9450
_diffrn_reflns_av_R_equivalents     0.0172
_diffrn_reflns_av_sigmaI/netI     0.0108
_diffrn_reflns_theta_min     3.48
_diffrn_reflns_theta_max     28.25
_diffrn_reflns_theta_full     28.25
_diffrn_measured_fraction_theta_max     0.995
_diffrn_measured_fraction_theta_full     0.995
_diffrn_reflns_limit_h_min     -14
_diffrn_reflns_limit_h_max     10
_diffrn_reflns_limit_k_min     -12
_diffrn_reflns_limit_k_max     12
_diffrn_reflns_limit_l_min     -14
_diffrn_reflns_limit_l_max     14
_refine_special_details
;
;
_reflns_number_total     1309
_reflns_number_gt     1133
_reflns_threshold_expression     I>2sigma(I)
_refine_ls_structure_factor_coef     Fsqd
_refine_ls_matrix_type     full
_refine_ls_R_factor_all     0.0368
_refine_ls_R_factor_gt     0.0306
_refine_ls_wR_factor_gt     0.0768
_refine_ls_wR_factor_ref     0.0813
_refine_ls_goodness_of_fit_ref     1.056
_refine_ls_restrained_S_all     1.056
_refine_ls_number_reflns     1309
_refine_ls_number_parameters     82
_refine_ls_number_restraints     0
_refine_ls_hydrogen_treatment     constr
_refine_ls_weighting_scheme     calc
_refine_ls_weighting_details
         'calc w=1/[\s^2^(Fo^2^)+(0.0349P)^2^+0.3452P] where P=(Fo^2^+2Fc^2^)/3'
_atom_sites_solution_hydrogens     geom
_atom_sites_solution_primary     direct
_atom_sites_solution_secondary     difmap
_refine_ls_shift/su_max     0.000
_refine_ls_shift/su_mean     0.000
_refine_diff_density_max     0.310
_refine_diff_density_min     -0.191
_refine_ls_extinction_method     none
_refine_ls_extinction_coef     ?
_refine_ls_abs_structure_Flack     ?
loop_
    _atom_type_symbol
    _atom_type_description
    _atom_type_scat_dispersion_real
    _atom_type_scat_dispersion_imag
    _atom_type_scat_source
    'C' 'C' 0.0033 0.0016
                         'International Tables Vol C Tables 4.2.6.8 and 6.1.1.4'
    'H' 'H' 0.0000 0.0000
                         'International Tables Vol C Tables 4.2.6.8 and 6.1.1.4'
    'F' 'F' 0.0171 0.0103
                         'International Tables Vol C Tables 4.2.6.8 and 6.1.1.4'
    'O' 'O' 0.0106 0.0060
                         'International Tables Vol C Tables 4.2.6.8 and 6.1.1.4'
_computing_data_collection     'APEX2 (Bruker, 2010)'
_computing_cell_refinement     'SAINT (Bruker, 2010)'
_computing_data_reduction     'SAINT (Bruker, 2010)'
_computing_structure_solution     'SHELXS97 (Sheldrick, 2008)'
_computing_structure_refinement     'SHELXL97 (Sheldrick, 2008)'
_computing_molecular_graphics
;
ORTEP-3 for Windows (Farrugia, 2012) and
<i>Mercury</i> (Macrae <i>et al.</i>, 2008)
;
_computing_publication_material
                            'SHELXL97 (Sheldrick, 2008) and PLATON (Spek, 2009)'
loop_
    _atom_site_type_symbol
    _atom_site_label
    _atom_site_fract_x
    _atom_site_fract_y
    _atom_site_fract_z
    _atom_site_U_iso_or_equiv
    _atom_site_adp_type
    _atom_site_calc_flag
    _atom_site_refinement_flags
    _atom_site_occupancy
    _atom_site_symmetry_multiplicity
    _atom_site_disorder_assembly
    _atom_site_disorder_group
    F F1 0.07491(11) 0.07334(11) 0.26362(9) 0.0698(3) Uani d . 1 1 . .
    F F2 0.24046(9) 0.20543(13) 0.26938(9) 0.0670(3) Uani d . 1 1 . .
    F F3 0.06121(11) 0.29936(12) 0.22550(8) 0.0661(3) Uani d . 1 1 . .
    O O3 0.16058(7) 0.35907(8) 0.46617(9) 0.0346(2) Uani d . 1 1 . .
    H H12 0.1084 0.4270 0.4731 0.052 Uiso d R 1 1 . .
    O O1 -0.10270(7) 0.12077(8) 0.45966(9) 0.0361(2) Uani d . 1 1 . .
    H H111 -0.1790 0.1327 0.4782 0.054 Uiso d R 1 1 . .
    O O2 -0.09203(7) 0.35985(8) 0.48706(9) 0.0348(2) Uani d . 1 1 . .
    C C1 -0.04410(10) 0.24515(11) 0.46318(10) 0.0256(2) Uani d . 1 1 . .
    C C2 0.09691(10) 0.23181(11) 0.43390(10) 0.0260(2) Uani d . 1 1 . .
    H H12A 0.1328 0.1499 0.4829 0.031 Uiso calc R 1 1 . .
    C C3 0.11835(13) 0.20173(15) 0.29671(12) 0.0398(3) Uani d . 1 1 . .
loop_
    _atom_site_aniso_label
    _atom_site_aniso_U_11
    _atom_site_aniso_U_22
    _atom_site_aniso_U_33
    _atom_site_aniso_U_12
    _atom_site_aniso_U_13
    _atom_site_aniso_U_23
    F1 0.0956(8) 0.0594(6) 0.0543(6) -0.0146(5) 0.0143(5) -0.0292(5)
    F2 0.0451(5) 0.1003(8) 0.0556(5) 0.0055(5) 0.0226(4) -0.0110(5)
    F3 0.0827(7) 0.0809(7) 0.0348(5) 0.0224(6) 0.0003(4) 0.0123(4)
    O3 0.0212(4) 0.0258(4) 0.0568(5) 0.0024(3) -0.0003(3) -0.0067(4)
    O1 0.0232(4) 0.0251(4) 0.0600(6) 0.0008(3) 0.0000(4) -0.0019(4)
    O2 0.0271(4) 0.0252(4) 0.0523(5) 0.0034(3) 0.0029(4) -0.0034(3)
    C1 0.0227(5) 0.0257(5) 0.0285(5) 0.0020(4) -0.0023(4) 0.0008(4)
    C2 0.0229(5) 0.0237(5) 0.0315(5) 0.0026(4) -0.0003(4) -0.0006(4)
    C3 0.0393(7) 0.0437(7) 0.0362(6) 0.0038(5) 0.0053(5) -0.0030(5)
_geom_special_details
;
;
loop_
    _geom_bond_atom_site_label_1
    _geom_bond_atom_site_label_2
    _geom_bond_site_symmetry_2
    _geom_bond_distance
    _geom_bond_publ_flag
    F1 C3 . 1.3227(17) ?
    F2 C3 . 1.3265(17) ?
    F3 C3 . 1.3325(17) ?
    O3 C2 . 1.4005(13) ?
    O3 H12 . 0.8400 ?
    O1 C1 . 1.3074(13) ?
    O1 H111 . 0.8399 ?
    O2 C1 . 1.2040(13) ?
    C1 C2 . 1.5310(15) ?
    C2 C3 . 1.5280(17) ?
    C2 H12A . 1.0000 ?
loop_
    _geom_angle_atom_site_label_1
    _geom_angle_atom_site_label_2
    _geom_angle_atom_site_label_3
    _geom_angle_site_symmetry_1
    _geom_angle_site_symmetry_3
    _geom_angle
    _geom_angle_publ_flag
    C2 O3 H12 . . 109.5 ?
    C1 O1 H111 . . 109.5 ?
    O2 C1 O1 . . 125.56(10) ?
    O2 C1 C2 . . 121.76(10) ?
    O1 C1 C2 . . 112.68(9) ?
    O3 C2 C3 . . 108.91(10) ?
    O3 C2 C1 . . 110.48(8) ?
    C3 C2 C1 . . 111.15(9) ?
    O3 C2 H12A . . 108.8 ?
    C3 C2 H12A . . 108.8 ?
    C1 C2 H12A . . 108.8 ?
    F1 C3 F2 . . 107.55(12) ?
    F1 C3 F3 . . 107.08(12) ?
    F2 C3 F3 . . 107.21(12) ?
    F1 C3 C2 . . 112.03(11) ?
    F2 C3 C2 . . 110.91(11) ?
    F3 C3 C2 . . 111.81(11) ?
loop_
    _geom_torsion_atom_site_label_1
    _geom_torsion_atom_site_label_2
    _geom_torsion_atom_site_label_3
    _geom_torsion_atom_site_label_4
    _geom_torsion_site_symmetry_1
    _geom_torsion_site_symmetry_2
    _geom_torsion_site_symmetry_3
    _geom_torsion_site_symmetry_4
    _geom_torsion
    _geom_torsion_publ_flag
    O2 C1 C2 O3 . . . . 13.26(15) ?
    O1 C1 C2 O3 . . . . -166.37(9) ?
    O2 C1 C2 C3 . . . . -107.76(12) ?
    O1 C1 C2 C3 . . . . 72.61(12) ?
    O3 C2 C3 F1 . . . . 171.65(10) ?
    C1 C2 C3 F1 . . . . -66.42(14) ?
    O3 C2 C3 F2 . . . . 51.46(14) ?
    C1 C2 C3 F2 . . . . 173.40(11) ?
    O3 C2 C3 F3 . . . . -68.14(13) ?
    C1 C2 C3 F3 . . . . 53.80(14) ?
loop_
    _geom_hbond_atom_site_label_D
    _geom_hbond_atom_site_label_H
    _geom_hbond_atom_site_label_A
    _geom_hbond_site_symmetry_A
    _geom_hbond_distance_DH
    _geom_hbond_distance_HA
    _geom_hbond_distance_DA
    _geom_hbond_angle_DHA
    O3 H12 O2 5_566 0.84 2.03 2.7459(13) 143.4
    O1 H111 O3 3_456 0.84 1.80 2.6381(13) 172.4
    C2 H12A O1 5_556 1.00 2.60 3.4588(16) 144.1
_iucr_refine_instructions_details
;
TITL da008_s in P2(1)/c          New: Pbca
CELL  0.71073   10.5860    9.2480   10.8260    90.000    90.000    90.000
ZERR        8    0.0030    0.0030    0.0030     0.000     0.000     0.000
LATT   1
SYMM     0.50000 - X ,            - Y ,    0.50000 + Z
SYMM     0.50000 + X ,    0.50000 - Y ,            - Z
SYMM             - X ,    0.50000 + Y ,    0.50000 - Z
SFAC  C  H  F  O
UNIT    24   24  24  24
ACTA
BOND $H
CONF
HTAB
TEMP -73
OMIT 4 3 0
EQIV $1 -x, -y+1, -z+1
EQIV $2 x-1/2, -y+1/2, -z+1
EQIV $3 -x,-y,1-z
HTAB O3 O2_$1
HTAB O1 O3_$2
HTAB C2 O1_$3
L.S. 10
FMAP 2
PLAN -5
WGHT    0.034900    0.345200
FVAR       0.28265
F1  3    0.074908    0.073344    0.263623    11.00000    0.09555    0.05943 =
         0.05432   -0.02923    0.01429   -0.01456
F2  3    0.240456    0.205426    0.269380    11.00000    0.04510    0.10028 =
         0.05557   -0.01104    0.02264    0.00554
F3  3    0.061212    0.299362    0.225498    11.00000    0.08266    0.08091 =
         0.03478    0.01232    0.00029    0.02239
O3   4    0.160578    0.359067    0.466174    11.00000    0.02117    0.02575 =
         0.05683   -0.00670   -0.00034    0.00242
AFIX   147
H12   2    0.108366    0.426977    0.473094    11.00000   -1.50000
AFIX   0
O1  4   -0.102698    0.120767    0.459656    11.00000    0.02319    0.02507 =
         0.05996   -0.00193    0.00003    0.00083
AFIX   147
H111  2   -0.179028    0.132747    0.478174    11.00000   -1.50000
AFIX   0
O2  4   -0.092030    0.359855    0.487064    11.00000    0.02707    0.02515 =
         0.05228   -0.00343    0.00288    0.00338
C1   1   -0.044105    0.245147    0.463182    11.00000    0.02274    0.02570 =
         0.02846    0.00077   -0.00233    0.00204
C2   1    0.096909    0.231808    0.433895    11.00000    0.02289    0.02374 =
         0.03149   -0.00060   -0.00031    0.00259
AFIX  13
H12A  2    0.132790    0.149880    0.482918    11.00000   -1.20000
AFIX   0
C3   1    0.118351    0.201726    0.296709    11.00000    0.03933    0.04372 =
         0.03624   -0.00295    0.00525    0.00384
HKLF 4 1  1.0000  0.0000  0.0000  0.0000 -1.0000  0.0000  0.0000  0.0000 -1.0000
REM  da008_s in P2(1)/c          New: Pbca
REM R1 =  0.0306 for   1133 Fo > 4sig(Fo)  and  0.0368 for all   1309 data
REM     82 parameters refined using      0 restraints
END
;
data_global
_journal_date_recd_electronic     2013-01-29
_journal_date_accepted     2013-01-30
_journal_name_full     'Acta Crystallographica, Section E'
_journal_year     2013
_journal_volume     69
_journal_issue      3
_journal_page_first     o336
_journal_page_last     o336
_journal_paper_category     QO
_journal_paper_doi     10.1107/S1600536813003097
_journal_coeditor_code     ZL2532
_publ_contact_author_name     'Dr Richard Betz'
_publ_contact_author_address
;
Department of Chemistry
Nelson Mandela Metropolitan University
Summerstrand Campus (South)
University Way
Summerstrand
PO Box 77000
Port Elizabeth
6031
South Africa
;
_publ_contact_author_email     'richard.betz@webmail.co.za'
_publ_contact_author_fax     '+27-41-504-4236'
_publ_contact_author_phone     '+27-41-504-4285'
_publ_section_title
;
<i>rac</i>-3,3,3-Trifluorolactic acid
;
loop_
    _publ_author_name
    _publ_author_address
    'Gerber, Thomas'
;
Nelson Mandela Metropolitan University
Summerstrand Campus
Department of Chemistry
University Way
Summerstrand
PO Box 77000
Port Elizabeth
6031
South Africa
;
    'Betz, Richard'
;
Nelson Mandela Metropolitan University
Summerstrand Campus
Department of Chemistry
University Way
Summerstrand
PO Box 77000
Port Elizabeth
6031
South Africa
;
