# Supplementary material for: rac-3,3,3-Trifluoro­lactic acid
Source: Acta Crystallogr Sect E Struct Rep Online. 2013 Feb 2;69(Pt 3):o336. doi: 10.1107/S1600536813003097 (PMC3588502; doi:10.1107/S1600536813003097)
Supplement: Supplementary file 3 [file e-69-0o336-Isup3.hkl]

# 
# h,k,l, Fc-squared, Fo-squared, sigma(Fo-squared) and status flag 
# 
data_I
_shelx_title ' da008_s in P2(1)/c          New: Pbca' 
_shelx_refln_list_code          4 
_shelx_F_calc_maximum      109.75 
_exptl_crystal_F_000       576.00 
_reflns_d_resolution_high  0.7507 
 
loop_ 
 _symmetry_equiv_pos_as_xyz 
 'x, y, z' 
 '-x+1/2, -y, z+1/2' 
 'x+1/2, -y+1/2, -z' 
 '-x, y+1/2, -z+1/2' 
 '-x, -y, -z' 
 'x-1/2, y, -z-1/2' 
 '-x-1/2, y-1/2, z' 
 'x, -y-1/2, z-1/2' 
 
_cell_length_a    10.5860 
_cell_length_b     9.2480 
_cell_length_c    10.8260 
_cell_angle_alpha  90.000 
_cell_angle_beta   90.000 
_cell_angle_gamma  90.000 
 
_shelx_F_squared_multiplier     1.000 
 
loop_ 
 _refln_index_h 
 _refln_index_k 
 _refln_index_l 
 _refln_F_squared_calc 
 _refln_F_squared_meas 
 _refln_F_squared_sigma 
 _refln_observed_status 
   2   0   0     6533.87     6280.06     81.56 o 
   4   0   0    10362.67    10285.45     94.28 o 
   6   0   0    12035.51    12460.29    162.19 o 
   8   0   0       11.54       13.66      0.70 o 
  10   0   0        8.43        8.14      1.63 o 
  12   0   0      213.66      204.28      5.13 o 
  14   0   0      303.08      289.27      8.26 o 
   2   1   0     7718.32     7429.67     61.07 o 
   4   1   0      309.37      341.46      2.53 o 
   6   1   0        6.40        7.98      0.42 o 
   8   1   0       40.55       40.24      0.95 o 
  10   1   0        1.89        0.91      1.41 o 
  12   1   0      119.58      103.49      2.17 o 
  14   1   0       41.14       44.06      3.63 o 
   2   2   0       64.05       48.83      0.64 o 
   4   2   0      123.99      121.22      1.16 o 
   6   2   0     1347.12     1402.23     12.19 o 
   8   2   0       88.36       86.54      2.05 o 
  10   2   0       94.70       95.82      2.79 o 
  12   2   0        2.66        4.49      0.91 o 
   2   3   0     1556.75     1674.47     10.39 o 
   6   3   0     1067.14      998.23      7.83 o 
   8   3   0     1990.07     1948.51     16.37 o 
  10   3   0       43.60       43.61      1.75 o 
  12   3   0      234.45      264.68      3.37 o 
   0   4   0     2250.72     2457.75     26.44 o 
   2   4   0       51.04       61.49      0.94 o 
   4   4   0     4449.19     4620.61     34.91 o 
   6   4   0       14.72       18.29      0.72 o 
   8   4   0        0.65        1.44      1.23 o 
  10   4   0      210.48      209.10      3.22 o 
  12   4   0      285.36      296.45      4.25 o 
   2   5   0     1580.23     1632.68     13.76 o 
   4   5   0     2603.67     2721.63     20.67 o 
   6   5   0      471.02      470.99      3.97 o 
   8   5   0     2439.55     2429.99     22.91 o 
  10   5   0        3.94        5.82      1.09 o 
  12   5   0      278.50      302.54      4.36 o 
   0   6   0      190.72      190.10      3.50 o 
   2   6   0      814.48      847.39      8.29 o 
   4   6   0      109.21      120.63      1.70 o 
   6   6   0      196.70      193.03      2.26 o 
   8   6   0       34.51       31.36      1.29 o 
  10   6   0        0.28        1.26      1.12 o 
  12   6   0       67.99       77.94      2.20 o 
   2   7   0      611.93      586.43      6.07 o 
   4   7   0      320.60      309.87      3.24 o 
   6   7   0        5.74        4.22      1.17 o 
   8   7   0        6.57        5.76      1.02 o 
  10   7   0       25.24       24.65      1.47 o 
   0   8   0      713.51      694.36     10.13 o 
   2   8   0       61.65       54.44      1.69 o 
   4   8   0      284.36      269.74      3.87 o 
   6   8   0        1.63       -0.48      1.00 o 
   8   8   0        5.55        5.41      1.09 o 
  10   8   0       25.48       27.75      1.73 o 
   2   9   0      399.90      405.97      4.72 o 
   4   9   0      995.97      979.84     15.90 o 
   6   9   0       27.64       23.23      1.29 o 
   8   9   0      174.38      156.70      2.76 o 
   0  10   0      207.45      204.47      4.43 o 
   2  10   0       21.84       23.05      1.37 o 
   4  10   0       34.01       28.18      1.94 o 
   6  10   0        5.64        5.99      1.43 o 
   8  10   0       31.54       34.95      1.63 o 
   2  11   0       14.42       17.72      1.70 o 
   4  11   0        6.02        3.34      1.46 o 
   6  11   0       60.35       63.94      2.36 o 
   0  12   0       54.48       64.56      4.32 o 
   2  12   0       10.41        8.39      1.69 o 
   1   1   1        8.31       10.49      0.24 o 
   2   1   1      860.03      823.35      5.19 o 
   3   1   1      305.90      342.30      1.79 o 
   4   1   1      479.12      477.07      2.38 o 
   5   1   1      197.36      229.08      1.45 o 
   6   1   1       13.41       16.51      0.45 o 
   7   1   1       38.68       44.66      0.65 o 
   8   1   1       94.81       98.28      1.02 o 
   9   1   1      228.66      227.40      2.03 o 
  10   1   1        2.21        1.33      0.80 o 
  11   1   1        2.31        1.05      0.78 o 
  12   1   1        1.42        1.68      0.75 o 
  13   1   1       73.75       76.23      2.13 o 
  14   1   1        0.16        1.00      2.50 o 
   0   2   1     4533.19     4300.74     25.37 o 
   1   2   1     1154.73     1104.76      4.61 o 
   2   2   1      197.51      179.62      0.96 o 
   3   2   1       78.25      100.83      0.67 o 
   4   2   1        0.17        0.22      0.33 o 
   5   2   1     1820.28     1852.70      9.92 o 
   6   2   1      905.72      919.43      6.05 o 
   7   2   1      329.91      305.66      2.17 o 
   8   2   1      225.02      217.77      1.61 o 
   9   2   1      113.55      110.29      1.44 o 
  10   2   1       15.76       16.28      0.76 o 
  11   2   1       16.65       18.83      0.77 o 
  12   2   1        0.91       -0.59      0.64 o 
  13   2   1        6.73        3.40      0.92 o 
   1   3   1       72.35       96.96      0.68 o 
   2   3   1      275.92      275.93      1.54 o 
   3   3   1      498.16      529.38      2.75 o 
   4   3   1      797.57      759.87      3.88 o 
   5   3   1      113.34      127.68      1.14 o 
   6   3   1      110.67      105.72      0.95 o 
   7   3   1       41.04       40.18      0.74 o 
   8   3   1       72.02       73.69      1.03 o 
   9   3   1      251.59      256.78      2.16 o 
  10   3   1      148.72      149.27      2.07 o 
  11   3   1       13.42       10.33      0.74 o 
  12   3   1        1.33        1.93      0.72 o 
  13   3   1      107.20      114.82      3.02 o 
   0   4   1      474.54      459.89      3.83 o 
   1   4   1      185.91      186.66      1.35 o 
   2   4   1     4383.05     4233.93     21.05 o 
   3   4   1      544.93      588.89      3.35 o 
   4   4   1      267.08      267.14      1.70 o 
   5   4   1      109.02      108.88      1.02 o 
   6   4   1       15.91       14.23      0.47 o 
   7   4   1      458.68      463.32      3.41 o 
   8   4   1      822.53      837.45      5.88 o 
   9   4   1       51.37       50.15      1.23 o 
  10   4   1        1.15        1.75      0.81 o 
  11   4   1       43.83       47.09      1.21 o 
  12   4   1        2.76        2.60      0.75 o 
  13   4   1       18.30       20.72      1.29 o 
   1   5   1      123.43      137.93      1.26 o 
   2   5   1       14.16       12.01      0.45 o 
   3   5   1        4.01        5.28      0.42 o 
   4   5   1     1002.56      955.82      5.57 o 
   5   5   1        2.78        2.52      0.41 o 
   6   5   1      430.88      433.09      2.73 o 
   7   5   1        2.86        3.11      0.71 o 
   8   5   1       70.04       73.14      1.19 o 
   9   5   1       53.28       52.17      1.11 o 
  10   5   1      119.29      107.29      1.60 o 
  11   5   1        0.02       -0.31      0.79 o 
  12   5   1       15.91       18.61      1.19 o 
   0   6   1      492.13      518.32      4.76 o 
   1   6   1      874.45      930.40      6.04 o 
   2   6   1      551.94      536.79      3.90 o 
   3   6   1      154.94      173.15      1.47 o 
   4   6   1       11.04       11.05      0.54 o 
   5   6   1      299.33      295.21      2.04 o 
   6   6   1       45.86       53.43      0.98 o 
   7   6   1       18.36       16.27      0.75 o 
   8   6   1      162.21      164.08      1.76 o 
   9   6   1        3.84        4.92      0.70 o 
  10   6   1        0.02       -0.38      0.97 o 
  11   6   1        0.11        1.61      0.86 o 
  12   6   1        3.93        8.55      1.09 o 
   1   7   1      835.74      848.80      5.96 o 
   2   7   1      468.81      477.46      3.60 o 
   3   7   1      228.68      210.62      1.94 o 
   4   7   1        2.76        4.36      0.64 o 
   5   7   1       90.50       84.38      1.12 o 
   6   7   1       81.21       88.17      1.22 o 
   7   7   1        2.14        2.79      0.70 o 
   8   7   1       51.81       49.65      1.14 o 
   9   7   1       42.92       44.99      1.36 o 
  10   7   1        2.76        1.48      0.84 o 
  11   7   1       37.65       39.49      1.26 o 
   0   8   1      316.40      322.59      4.33 o 
   1   8   1       32.69       33.10      0.92 o 
   2   8   1        9.68        8.48      0.75 o 
   3   8   1       25.22       22.86      0.85 o 
   4   8   1       34.60       32.46      0.94 o 
   5   8   1       93.30       82.49      1.25 o 
   6   8   1       44.28       40.83      1.06 o 
   7   8   1       28.77       30.91      0.95 o 
   8   8   1       19.16       23.42      0.92 o 
   9   8   1       11.57        9.83      0.90 o 
  10   8   1        1.34        1.04      0.91 o 
   1   9   1      287.78      288.39      2.60 o 
   2   9   1        2.16        3.98      0.78 o 
   3   9   1       29.32       25.17      0.92 o 
   4   9   1       12.89       12.04      0.92 o 
   5   9   1      205.90      197.95      2.46 o 
   6   9   1        9.18        9.53      0.92 o 
   7   9   1        8.08        9.66      0.85 o 
   8   9   1        1.30       -0.31      0.79 o 
   9   9   1       44.36       48.64      1.34 o 
   0  10   1        0.14       -0.58      1.26 o 
   1  10   1       14.39       15.34      0.93 o 
   2  10   1        3.18        1.40      0.80 o 
   3  10   1        1.27        2.50      0.90 o 
   4  10   1        4.52        4.57      0.99 o 
   5  10   1       21.70       24.32      1.16 o 
   6  10   1        5.97        6.94      1.04 o 
   7  10   1       23.08       24.60      1.10 o 
   8  10   1        9.00        9.41      0.94 o 
   1  11   1        0.27        1.54      0.85 o 
   2  11   1        0.31       -0.91      0.91 o 
   3  11   1       41.04       42.19      1.39 o 
   4  11   1        1.56        2.91      1.22 o 
   5  11   1       13.59       12.89      1.16 o 
   6  11   1        2.03        0.62      1.05 o 
   0  12   1        1.95        7.09      1.39 o 
   1  12   1        2.67        3.25      0.98 o 
   2  12   1        4.87        7.06      1.15 o 
   3  12   1       88.46       91.42      2.05 o 
   0   0   2      303.21      330.85      2.87 o 
   1   0   2     1529.83     1517.95      8.97 o 
   2   0   2      687.55      711.73      4.72 o 
   3   0   2      299.37      294.09      2.13 o 
   4   0   2    10032.64     9992.75     82.20 o 
   5   0   2      562.85      567.08      4.88 o 
   6   0   2     1339.21     1323.17     11.04 o 
   7   0   2      137.22      157.15      1.88 o 
   8   0   2       39.64       35.85      1.01 o 
   9   0   2       21.04       29.98      0.98 o 
  10   0   2      405.65      392.16      4.72 o 
  11   0   2       27.86       18.58      1.13 o 
  12   0   2       73.99       70.36      2.06 o 
  13   0   2       19.27       26.14      3.18 o 
   1   1   2     4925.02     4791.20     20.38 o 
   2   1   2    12044.19    11732.69     57.89 o 
   3   1   2     1141.96     1130.78      5.87 o 
   4   1   2    11216.84    11223.73     59.81 o 
   5   1   2      967.20     1031.49      5.87 o 
   6   1   2      777.87      833.10      4.58 o 
   7   1   2        6.88        8.18      0.29 o 
   8   1   2      977.27     1024.95      7.52 o 
   9   1   2       75.56       89.44      1.30 o 
  10   1   2      132.01      103.24      2.06 o 
  11   1   2       25.92       28.37      1.23 o 
  12   1   2        4.56        4.64      0.71 o 
  13   1   2       12.33       13.39      1.00 o 
   0   2   2       88.24       84.98      0.84 o 
   1   2   2      549.35      560.27      2.46 o 
   2   2   2     3007.30     2930.71     13.61 o 
   3   2   2       39.51       24.57      0.51 o 
   4   2   2     1224.72     1263.37      7.11 o 
   5   2   2      252.08      231.59      1.50 o 
   6   2   2      155.02      161.00      1.17 o 
   7   2   2      525.87      544.17      3.25 o 
   8   2   2      378.82      372.23      2.37 o 
   9   2   2        2.34        1.44      0.46 o 
  10   2   2       33.75       31.16      1.04 o 
  11   2   2        6.17        8.67      0.74 o 
  12   2   2        0.58        1.10      0.94 o 
  13   2   2       38.77       43.18      1.31 o 
   1   3   2        6.79        5.00      0.28 o 
   2   3   2      924.26     1009.59      4.93 o 
   3   3   2       74.25       86.14      0.74 o 
   4   3   2     1359.36     1454.68      7.88 o 
   5   3   2        0.00        0.11      0.33 o 
   6   3   2      810.11      803.61      4.69 o 
   7   3   2        0.00        0.23      0.37 o 
   8   3   2     1487.24     1452.27      8.70 o 
   9   3   2        5.73        5.77      0.77 o 
  10   3   2      110.29      104.80      1.43 o 
  11   3   2        6.47        5.47      0.75 o 
  12   3   2      203.07      206.39      4.21 o 
  13   3   2       14.79       19.20      1.16 o 
   0   4   2     7366.18     7362.28     61.43 o 
   1   4   2      140.97      143.32      1.19 o 
   2   4   2      585.97      637.68      3.76 o 
   3   4   2      424.68      464.07      2.83 o 
   4   4   2     1772.73     1834.17     10.35 o 
   5   4   2        0.49        1.08      0.41 o 
   6   4   2       97.04      105.68      1.31 o 
   7   4   2      914.02      913.11      5.63 o 
   8   4   2      157.08      151.40      1.33 o 
   9   4   2      129.22      126.03      1.55 o 
  10   4   2       67.73       67.41      1.81 o 
  11   4   2       75.95       80.47      1.79 o 
  12   4   2      218.02      229.55      3.47 o 
  13   4   2       47.28       52.25      1.62 o 
   1   5   2       14.52       21.03      0.56 o 
   2   5   2        3.65        4.93      0.52 o 
   3   5   2      210.40      238.47      1.68 o 
   4   5   2      330.77      344.51      2.24 o 
   5   5   2       19.18       18.06      0.50 o 
   6   5   2      531.45      522.84      3.41 o 
   7   5   2       51.95       49.26      1.29 o 
   8   5   2     1579.94     1547.71     10.51 o 
   9   5   2        1.52        1.54      0.69 o 
  10   5   2        0.51        0.51      0.75 o 
  11   5   2        2.55        1.11      0.99 o 
  12   5   2      213.91      228.39      3.11 o 
   0   6   2      147.59      159.18      1.92 o 
   1   6   2        2.19        0.98      0.44 o 
   2   6   2       21.25       34.98      0.80 o 
   3   6   2       25.51       33.10      0.90 o 
   4   6   2      122.38      151.57      1.29 o 
   5   6   2        0.00        0.16      0.43 o 
   6   6   2       22.28       18.78      0.70 o 
   7   6   2       93.20       91.51      1.23 o 
   8   6   2        2.41        2.64      0.69 o 
   9   6   2       57.51       54.17      1.21 o 
  10   6   2        0.14        0.67      0.83 o 
  11   6   2        3.60        4.77      1.04 o 
  12   6   2       77.70       82.46      1.89 o 
   1   7   2      190.53      204.46      1.92 o 
   2   7   2       18.42       18.76      0.75 o 
   3   7   2        0.05        0.29      0.69 o 
   4   7   2       96.93       78.04      1.06 o 
   5   7   2       58.75       53.85      1.05 o 
   6   7   2       29.78       23.01      0.77 o 
   7   7   2       17.39       16.01      0.80 o 
   8   7   2       24.56       22.54      0.86 o 
   9   7   2        1.31        1.61      0.78 o 
  10   7   2        4.03        5.98      0.87 o 
  11   7   2        7.74        6.72      1.16 o 
   0   8   2     4527.03     4614.35     42.71 o 
   1   8   2       14.52       13.44      0.80 o 
   2   8   2      287.06      293.87      2.56 o 
   3   8   2       64.31       55.32      1.43 o 
   4   8   2      527.20      488.00      3.77 o 
   5   8   2       38.29       28.17      0.86 o 
   6   8   2      402.48      382.25      3.17 o 
   7   8   2       17.04       17.43      0.86 o 
   8   8   2        5.82        5.85      0.79 o 
   9   8   2        1.65        3.64      0.92 o 
  10   8   2       15.55       11.54      1.00 o 
   1   9   2      123.33      129.02      1.68 o 
   2   9   2       31.78       27.54      0.96 o 
   3   9   2        6.01        4.11      0.76 o 
   4   9   2      157.17      147.30      1.91 o 
   5   9   2       10.54        9.02      1.02 o 
   6   9   2        9.05        8.53      1.06 o 
   7   9   2        3.34        3.88      0.81 o 
   8   9   2       52.49       55.89      1.31 o 
   9   9   2        5.14        5.09      0.92 o 
   0  10   2      836.70      814.47      8.83 o 
   1  10   2        3.24        4.66      0.83 o 
   2  10   2       33.04       32.18      1.04 o 
   3  10   2        0.61        1.06      0.87 o 
   4  10   2       51.26       40.50      1.43 o 
   5  10   2       11.61       10.24      1.05 o 
   6  10   2        8.78        5.48      1.05 o 
   7  10   2        0.65        1.94      0.99 o 
   8  10   2        4.70        2.27      1.32 o 
   1  11   2        1.96        2.05      0.93 o 
   2  11   2       36.39       37.37      1.26 o 
   3  11   2        9.23        8.94      1.10 o 
   4  11   2       14.43       14.47      1.19 o 
   5  11   2        6.19        6.61      1.12 o 
   6  11   2       80.93       86.74      2.12 o 
   0  12   2        7.77        9.91      1.71 o 
   1  12   2        0.00       -1.01      1.01 o 
   2  12   2        1.39        2.03      1.09 o 
   1   1   3     1457.67     1468.93      5.96 o 
   2   1   3     3533.22     3384.00     15.79 o 
   3   1   3      241.77      261.43      1.52 o 
   4   1   3       82.98       75.85      0.90 o 
   5   1   3       76.04       64.75      0.95 o 
   6   1   3       31.25       27.82      0.60 o 
   7   1   3        5.98        4.85      0.35 o 
   8   1   3       22.27       22.95      0.54 o 
   9   1   3       64.65       57.35      0.88 o 
  10   1   3        0.21        0.62      0.64 o 
  11   1   3        6.70        5.77      0.69 o 
  12   1   3        0.15        1.19      0.73 o 
  13   1   3       37.21       35.44      1.30 o 
   0   2   3     1855.90     1823.32     11.99 o 
   1   2   3     2781.96     2668.35     12.39 o 
   2   2   3      967.61      987.20      4.97 o 
   3   2   3       42.78       32.81      0.58 o 
   4   2   3       73.23       86.00      0.86 o 
   5   2   3      309.62      322.73      2.45 o 
   6   2   3       29.82       29.08      0.66 o 
   7   2   3       19.75       13.38      0.61 o 
   8   2   3        3.38        2.69      0.47 o 
   9   2   3      138.58      143.15      1.77 o 
  10   2   3      157.73      164.12      2.14 o 
  11   2   3       16.24       16.39      1.08 o 
  12   2   3       28.99       30.09      1.30 o 
  13   2   3        2.95        2.05      1.21 o 
   1   3   3     1374.08     1411.14      8.34 o 
   2   3   3       53.06       47.89      0.61 o 
   3   3   3      483.91      526.70      2.99 o 
   4   3   3     1553.78     1525.61      9.04 o 
   5   3   3       75.07       72.05      0.81 o 
   6   3   3      114.57      102.37      1.00 o 
   7   3   3        4.18        3.58      0.59 o 
   8   3   3       14.17       15.63      0.67 o 
   9   3   3       40.57       37.15      1.13 o 
  10   3   3       61.22       55.42      1.33 o 
  11   3   3        7.49        5.51      0.96 o 
  12   3   3        1.65        3.12      0.95 o 
  13   3   3       36.09       35.71      1.36 o 
   0   4   3      624.47      658.78      8.25 o 
   1   4   3      280.89      286.64      2.09 o 
   2   4   3     3687.17     3614.62     20.21 o 
   3   4   3      129.68      128.22      1.01 o 
   4   4   3      231.57      251.61      1.77 o 
   5   4   3        0.30        1.25      0.40 o 
   6   4   3      173.28      167.87      1.39 o 
   7   4   3       24.62       22.67      0.61 o 
   8   4   3      510.66      501.88      3.75 o 
   9   4   3      133.50      129.76      1.88 o 
  10   4   3       10.22       12.02      0.86 o 
  11   4   3       17.69       19.66      1.03 o 
  12   4   3        0.05       -0.98      0.98 o 
   1   5   3      218.88      219.20      1.73 o 
   2   5   3     1367.94     1406.25      8.42 o 
   3   5   3        8.81       13.16      0.48 o 
   4   5   3     1115.25     1089.50      6.65 o 
   5   5   3      146.22      162.65      1.41 o 
   6   5   3        4.12        5.16      0.52 o 
   7   5   3        1.08        0.37      0.56 o 
   8   5   3       10.85       12.65      0.68 o 
   9   5   3       74.56       69.98      1.24 o 
  10   5   3      104.06       95.18      1.85 o 
  11   5   3        2.70        1.96      0.91 o 
  12   5   3       18.99       18.01      1.16 o 
   0   6   3        4.24        2.46      0.59 o 
   1   6   3       15.19       13.80      0.55 o 
   2   6   3      273.06      286.77      2.36 o 
   3   6   3      160.10      166.61      1.46 o 
   4   6   3        6.87        5.70      0.49 o 
   5   6   3      411.46      400.17      3.05 o 
   6   6   3      154.13      158.73      1.57 o 
   7   6   3       71.98       75.68      1.25 o 
   8   6   3      246.93      252.61      2.30 o 
   9   6   3        1.58        2.10      0.74 o 
  10   6   3       24.65       23.02      0.98 o 
  11   6   3        0.76        0.10      1.02 o 
   1   7   3       31.21       25.27      0.87 o 
   2   7   3       29.18       27.25      0.73 o 
   3   7   3       89.44       80.50      1.25 o 
   4   7   3       25.16       25.25      0.70 o 
   5   7   3        1.01        3.65      0.64 o 
   6   7   3       11.84        8.21      0.69 o 
   7   7   3        0.05       -0.68      0.68 o 
   8   7   3       16.65       16.55      0.82 o 
   9   7   3       41.71       41.22      1.14 o 
  10   7   3       22.86       21.41      1.38 o 
  11   7   3       31.03       31.22      1.39 o 
   0   8   3       63.25       61.24      2.13 o 
   1   8   3        9.72       12.51      0.94 o 
   2   8   3       33.83       38.37      1.02 o 
   3   8   3      117.51      124.95      1.57 o 
   4   8   3       74.74       66.33      1.36 o 
   5   8   3       78.99       71.27      1.47 o 
   6   8   3        0.73       -0.33      0.72 o 
   7   8   3       75.48       78.26      1.35 o 
   8   8   3        8.96       13.24      0.89 o 
   9   8   3        5.66        4.64      0.87 o 
  10   8   3        7.27        5.26      1.24 o 
   1   9   3      102.77      101.87      1.49 o 
   2   9   3        1.65        1.59      0.78 o 
   3   9   3       10.05       10.54      0.92 o 
   4   9   3       11.12       13.40      0.95 o 
   5   9   3       67.97       63.77      1.71 o 
   6   9   3        1.32        1.19      0.85 o 
   7   9   3        8.07        7.30      0.91 o 
   8   9   3        2.54        3.53      0.96 o 
   9   9   3       10.44       12.34      1.07 o 
   0  10   3      151.39      148.23      2.75 o 
   1  10   3        9.08       10.87      0.88 o 
   2  10   3       83.85       84.94      2.08 o 
   3  10   3        0.27       -0.10      0.88 o 
   4  10   3       36.11       35.98      1.21 o 
   5  10   3       13.55       16.54      1.46 o 
   6  10   3      114.64      112.77      2.00 o 
   7  10   3        8.66        9.86      1.08 o 
   1  11   3       13.75       13.23      1.07 o 
   2  11   3        0.49        0.64      0.93 o 
   3  11   3       23.36       28.51      1.32 o 
   4  11   3       34.47       27.58      1.29 o 
   5  11   3        0.01       -1.04      1.04 o 
   0  12   3        0.29        1.82      1.61 o 
   1  12   3        0.96        0.07      1.13 o 
   1   0   4      750.13      711.64      4.83 o 
   2   0   4     1077.80     1098.48      7.83 o 
   3   0   4      129.30      132.51      1.28 o 
   4   0   4      748.64      709.95      6.13 o 
   5   0   4      690.72      704.52      6.11 o 
   6   0   4     3505.32     3464.37     28.66 o 
   7   0   4     1006.76     1020.71     10.64 o 
   8   0   4       21.86       27.98      0.84 o 
   9   0   4       64.49       48.09      1.36 o 
  10   0   4       29.03       34.74      1.39 o 
  11   0   4      147.25      133.33      3.78 o 
  12   0   4       78.51       73.14      2.74 o 
  13   0   4        1.26       -0.81      1.62 o 
   1   1   4     7241.69     7207.22     34.70 o 
   2   1   4      569.82      546.21      2.85 o 
   3   1   4        9.35        7.88      0.31 o 
   4   1   4      175.39      203.72      1.38 o 
   5   1   4      435.65      439.30      2.67 o 
   6   1   4      254.74      269.24      2.02 o 
   7   1   4      225.08      217.36      1.84 o 
   8   1   4       83.76       85.12      1.14 o 
   9   1   4       64.42       70.03      1.25 o 
  10   1   4        3.18        6.02      0.77 o 
  11   1   4       55.83       48.21      1.70 o 
  12   1   4      142.00      138.32      2.07 o 
  13   1   4        0.03       -1.08      1.08 o 
   0   2   4     4461.06     4461.35     31.44 o 
   1   2   4        6.29        3.94      0.31 o 
   2   2   4      104.56       96.36      0.78 o 
   3   2   4     1056.60     1114.89      5.61 o 
   4   2   4      547.67      568.52      3.22 o 
   5   2   4       19.83       16.80      0.43 o 
   6   2   4      186.90      177.23      1.60 o 
   7   2   4        4.51        2.31      0.47 o 
   8   2   4       13.89       11.27      0.78 o 
   9   2   4      352.08      328.82      3.17 o 
  10   2   4      136.36      143.65      3.06 o 
  11   2   4        1.11       -0.92      1.11 o 
  12   2   4        2.73        3.51      0.96 o 
  13   2   4       32.26       30.72      1.26 o 
   1   3   4      315.67      373.55      2.45 o 
   2   3   4        0.98        2.08      0.33 o 
   3   3   4     1212.66     1246.92      7.46 o 
   4   3   4       22.82       23.48      0.57 o 
   5   3   4       11.71       14.25      0.44 o 
   6   3   4       74.83       60.33      0.87 o 
   7   3   4      307.90      312.32      2.53 o 
   8   3   4      295.10      276.54      2.56 o 
   9   3   4       71.77       71.53      1.56 o 
  10   3   4       22.96       23.74      1.26 o 
  11   3   4       17.47       18.40      1.22 o 
  12   3   4       16.78       19.12      1.08 o 
  13   3   4        6.01        8.08      1.32 o 
   0   4   4     1508.25     1641.01     15.40 o 
   1   4   4        1.68        1.76      0.42 o 
   2   4   4       54.55       58.14      0.77 o 
   3   4   4      903.38      958.11      5.55 o 
   4   4   4     1949.73     2036.50     15.84 o 
   5   4   4       43.55       47.28      0.78 o 
   6   4   4       41.12       45.43      1.17 o 
   7   4   4      964.34      925.01      5.84 o 
   8   4   4        2.41        2.37      0.64 o 
   9   4   4      403.18      397.72      5.79 o 
  10   4   4      188.23      193.31      3.14 o 
  11   4   4      138.70      147.76      2.27 o 
  12   4   4      136.75      141.20      2.52 o 
   1   5   4       65.63       56.59      0.85 o 
   2   5   4      276.47      252.57      1.98 o 
   3   5   4      626.72      660.18      3.79 o 
   4   5   4      630.03      601.44      3.86 o 
   5   5   4       51.25       55.46      1.21 o 
   6   5   4       58.50       58.28      1.23 o 
   7   5   4       58.66       65.35      1.08 o 
   8   5   4      563.01      564.13      4.24 o 
   9   5   4        0.38        0.16      0.58 o 
  10   5   4        2.28        2.62      0.85 o 
  11   5   4       37.26       40.66      1.31 o 
  12   5   4       47.79       50.01      1.62 o 
   0   6   4        1.18        1.04      0.71 o 
   1   6   4        4.07        4.88      0.50 o 
   2   6   4      171.35      166.49      1.65 o 
   3   6   4        5.85        4.52      0.53 o 
   4   6   4      121.97      119.48      1.08 o 
   5   6   4        6.28        6.05      0.62 o 
   6   6   4       12.97       12.44      0.68 o 
   7   6   4      254.28      258.28      2.18 o 
   8   6   4       16.09       16.95      0.84 o 
   9   6   4       46.41       48.24      1.19 o 
  10   6   4       22.00       21.37      1.04 o 
  11   6   4       23.15       26.65      1.22 o 
   1   7   4      751.81      732.73      4.94 o 
   2   7   4      260.71      261.41      2.14 o 
   3   7   4       16.46       14.85      0.73 o 
   4   7   4      119.77      126.09      1.44 o 
   5   7   4      224.84      212.23      1.92 o 
   6   7   4        1.42        0.81      0.63 o 
   7   7   4       18.79       18.94      0.83 o 
   8   7   4       15.17       14.56      0.88 o 
   9   7   4       33.23       33.05      1.06 o 
  10   7   4        1.93        1.93      0.90 o 
   0   8   4       59.32       61.84      2.38 o 
   1   8   4       25.09       22.76      0.88 o 
   2   8   4        4.72        3.03      0.86 o 
   3   8   4       55.80       58.37      1.37 o 
   4   8   4       45.81       46.95      1.25 o 
   5   8   4      113.86      114.62      2.01 o 
   6   8   4        4.68        7.26      0.71 o 
   7   8   4        2.12        3.13      0.85 o 
   8   8   4        1.26        1.79      0.87 o 
   9   8   4        1.94        1.80      0.92 o 
   1   9   4      423.35      402.04      3.54 o 
   2   9   4      269.58      276.38      3.68 o 
   3   9   4       81.64       81.49      1.58 o 
   4   9   4      483.98      482.69      5.46 o 
   5   9   4       75.44       67.08      1.44 o 
   6   9   4       11.74        8.00      1.01 o 
   7   9   4        1.84        2.59      0.90 o 
   8   9   4      117.87      115.26      1.94 o 
   0  10   4       61.48       64.60      2.02 o 
   1  10   4       35.69       34.65      1.20 o 
   2  10   4        4.42        4.80      0.91 o 
   3  10   4        2.42        3.27      0.91 o 
   4  10   4       19.85       19.86      1.08 o 
   5  10   4      125.59      130.57      2.11 o 
   6  10   4        3.24        4.23      1.06 o 
   7  10   4       37.02       40.95      2.19 o 
   1  11   4        4.71        4.22      0.98 o 
   2  11   4        1.68        3.56      1.01 o 
   3  11   4        0.08        1.45      0.97 o 
   4  11   4        6.56        5.45      1.11 o 
   5  11   4        4.24        8.11      1.33 o 
   1   1   5       86.04       82.65      0.83 o 
   2   1   5       91.45       85.72      0.76 o 
   3   1   5       33.27       32.01      0.78 o 
   4   1   5      299.88      294.28      1.92 o 
   5   1   5       22.26       18.65      0.49 o 
   6   1   5      134.95      145.85      1.47 o 
   7   1   5        9.84       10.04      0.51 o 
   8   1   5       71.50       68.30      1.01 o 
   9   1   5        9.18        7.96      0.73 o 
  10   1   5        1.09        1.26      0.77 o 
  11   1   5       15.47       16.95      1.03 o 
  12   1   5        6.02        5.80      0.95 o 
  13   1   5       12.15       13.88      1.35 o 
   0   2   5      488.25      475.14      4.26 o 
   1   2   5      565.09      584.23      3.46 o 
   2   2   5       35.56       42.49      0.63 o 
   3   2   5      799.77      792.39      4.64 o 
   4   2   5       14.63       16.79      0.46 o 
   5   2   5      668.08      650.93      3.88 o 
   6   2   5     1032.02     1004.61      6.51 o 
   7   2   5      407.37      382.81      2.76 o 
   8   2   5      100.42       88.94      1.36 o 
   9   2   5       27.34       27.19      0.92 o 
  10   2   5      130.88      124.25      2.46 o 
  11   2   5        1.29        0.96      0.98 o 
  12   2   5       21.06       17.31      1.10 o 
  13   2   5        2.26        3.25      2.38 o 
   1   3   5        1.67        2.65      0.44 o 
   2   3   5      898.77      880.41      5.12 o 
   3   3   5       51.44       51.38      0.79 o 
   4   3   5       37.34       31.89      0.67 o 
   5   3   5        5.70        7.76      0.43 o 
   6   3   5       10.05       12.71      0.57 o 
   7   3   5        2.69        2.10      0.60 o 
   8   3   5      171.23      158.35      1.83 o 
   9   3   5       14.97       13.22      0.84 o 
  10   3   5       52.87       50.13      1.49 o 
  11   3   5       69.94       69.32      1.71 o 
  12   3   5        0.31        1.14      0.99 o 
   0   4   5      625.74      599.54      6.02 o 
   1   4   5      412.64      404.89      2.86 o 
   2   4   5      994.51      948.49      5.52 o 
   3   4   5       43.61       42.62      0.64 o 
   4   4   5      287.42      309.30      1.99 o 
   5   4   5      119.63      112.04      1.70 o 
   6   4   5        0.02        0.60      0.55 o 
   7   4   5      186.84      179.74      1.84 o 
   8   4   5      158.02      164.37      2.67 o 
   9   4   5       16.57       15.49      0.95 o 
  10   4   5        4.52        1.20      0.80 o 
  11   4   5        4.63        5.98      1.12 o 
  12   4   5        0.95       -0.01      0.95 o 
   1   5   5      326.98      307.25      2.19 o 
   2   5   5       22.38       16.77      0.62 o 
   3   5   5        1.82        2.95      0.42 o 
   4   5   5      356.57      343.61      2.19 o 
   5   5   5       36.25       37.10      0.76 o 
   6   5   5      194.74      189.03      1.63 o 
   7   5   5        1.44        2.74      0.57 o 
   8   5   5       99.54       95.65      1.55 o 
   9   5   5        0.73        1.80      0.82 o 
  10   5   5       21.53       18.62      1.09 o 
  11   5   5        9.59        9.43      1.12 o 
   0   6   5      190.62      186.19      2.61 o 
   1   6   5      296.07      305.33      2.39 o 
   2   6   5      236.13      229.40      1.79 o 
   3   6   5        9.52       10.84      0.67 o 
   4   6   5        1.96        5.06      0.60 o 
   5   6   5        0.06        0.09      0.58 o 
   6   6   5        6.72        4.69      0.64 o 
   7   6   5        0.01       -0.42      0.59 o 
   8   6   5        0.00        1.19      0.69 o 
   9   6   5       73.89       76.09      1.64 o 
  10   6   5       27.86       31.91      1.17 o 
  11   6   5        2.02        4.00      1.11 o 
   1   7   5      551.37      553.07      4.17 o 
   2   7   5      482.61      463.27      3.38 o 
   3   7   5       31.43       31.24      0.85 o 
   4   7   5        9.02        8.51      0.81 o 
   5   7   5      104.54      105.76      2.08 o 
   6   7   5       45.99       45.41      1.04 o 
   7   7   5        5.56        4.53      0.74 o 
   8   7   5       12.76       12.19      0.89 o 
   9   7   5        4.65        5.49      1.03 o 
  10   7   5        7.72       10.51      1.11 o 
   0   8   5      621.69      622.75      7.70 o 
   1   8   5        2.95        3.68      0.76 o 
   2   8   5        1.40        2.26      0.78 o 
   3   8   5       53.84       53.78      1.32 o 
   4   8   5       85.26       78.14      2.13 o 
   5   8   5       13.84       13.47      0.91 o 
   6   8   5       48.30       49.10      1.33 o 
   7   8   5       42.05       44.77      1.35 o 
   8   8   5        0.20        0.73      0.91 o 
   9   8   5       58.03       60.48      1.67 o 
   1   9   5        0.94       -0.16      0.78 o 
   2   9   5        8.83       11.32      0.95 o 
   3   9   5        2.69        2.36      0.89 o 
   4   9   5        8.26        7.70      0.93 o 
   5   9   5        0.66        1.33      0.88 o 
   6   9   5        0.42       -0.13      0.93 o 
   7   9   5       10.13       13.69      1.09 o 
   8   9   5        1.12        0.92      0.97 o 
   0  10   5       22.02       23.52      1.73 o 
   1  10   5        5.32        7.24      1.00 o 
   2  10   5        8.13        8.91      1.01 o 
   3  10   5        5.13        5.99      0.95 o 
   4  10   5       16.16       14.07      1.07 o 
   5  10   5        0.46        1.17      1.02 o 
   6  10   5       68.20       67.15      1.67 o 
   1  11   5       36.92       39.35      1.44 o 
   2  11   5        3.54        2.26      1.00 o 
   3  11   5       17.27       17.98      1.16 o 
   4  11   5       18.37       22.63      1.45 o 
   0   0   6     1865.17     1927.26     20.91 o 
   1   0   6      882.20      925.52      7.30 o 
   2   0   6       19.71       23.17      0.69 o 
   3   0   6     1790.30     1792.11     13.71 o 
   4   0   6      558.76      540.78      4.91 o 
   5   0   6      897.70      901.32      7.84 o 
   6   0   6      649.22      609.61      5.50 o 
   7   0   6      173.92      173.87      2.04 o 
   8   0   6        1.56        3.27      0.93 o 
   9   0   6      119.79      130.83      2.35 o 
  10   0   6        8.18        7.66      0.90 o 
  11   0   6      108.12       98.22      3.13 o 
  12   0   6        0.53        0.47      1.71 o 
   1   1   6     2365.99     2493.39     13.99 o 
   2   1   6     2050.76     2109.70     11.39 o 
   3   1   6     1099.75     1040.15      5.75 o 
   4   1   6     1382.23     1377.82      7.52 o 
   5   1   6      605.29      575.50      3.68 o 
   6   1   6      167.30      178.33      1.91 o 
   7   1   6       32.74       35.98      1.13 o 
   8   1   6      518.64      495.94      3.74 o 
   9   1   6       61.01       65.19      1.28 o 
  10   1   6        2.52        2.82      0.79 o 
  11   1   6        6.41        6.02      0.96 o 
  12   1   6        3.45        5.68      1.24 o 
   0   2   6      388.69      410.87      3.80 o 
   1   2   6      190.13      193.37      1.40 o 
   2   2   6      144.85      122.19      1.05 o 
   3   2   6      924.28      921.91      5.37 o 
   4   2   6      144.59      146.46      1.28 o 
   5   2   6      513.08      510.90      3.17 o 
   6   2   6      175.19      160.97      1.30 o 
   7   2   6      733.48      712.83      6.22 o 
   8   2   6       30.04       31.45      0.98 o 
   9   2   6        5.53        7.11      0.79 o 
  10   2   6        4.46        5.31      0.86 o 
  11   2   6        1.55        1.19      1.13 o 
  12   2   6       11.13        9.29      1.04 o 
   1   3   6      322.77      309.61      2.44 o 
   2   3   6       22.77       24.39      0.59 o 
   3   3   6      148.29      163.89      1.29 o 
   4   3   6       99.46       94.60      1.03 o 
   5   3   6       96.95      104.40      1.10 o 
   6   3   6        9.59       13.23      0.54 o 
   7   3   6       10.79       11.50      0.63 o 
   8   3   6        0.01        0.52      0.74 o 
   9   3   6        0.07       -0.74      0.74 o 
  10   3   6       18.84       20.60      1.05 o 
  11   3   6       74.60       67.12      1.69 o 
  12   3   6        0.00       -0.43      0.99 o 
   0   4   6      905.16      902.42      8.82 o 
   1   4   6       57.81       46.45      0.94 o 
   2   4   6       12.98        9.63      0.43 o 
   3   4   6      178.23      156.91      1.21 o 
   4   4   6      122.15      110.32      0.99 o 
   5   4   6        0.50        0.61      0.48 o 
   6   4   6      163.01      158.94      1.78 o 
   7   4   6     1485.18     1462.42     10.00 o 
   8   4   6       17.77       18.64      0.91 o 
   9   4   6      195.90      191.25      3.34 o 
  10   4   6       56.02       59.61      1.38 o 
  11   4   6      120.72      129.89      2.03 o 
   1   5   6        2.44        2.68      0.59 o 
   2   5   6       36.28       30.94      0.78 o 
   3   5   6      464.12      506.44      3.19 o 
   4   5   6        0.29        0.44      0.60 o 
   5   5   6        1.39       -0.12      0.51 o 
   6   5   6        3.20        6.75      0.58 o 
   7   5   6       84.33       77.33      1.17 o 
   8   5   6       21.60       20.63      1.10 o 
   9   5   6        3.76        4.19      0.85 o 
  10   5   6        0.84        1.39      0.86 o 
  11   5   6       40.30       40.46      1.44 o 
   0   6   6      534.34      537.45      5.08 o 
   1   6   6       22.94       23.29      0.76 o 
   2   6   6       35.45       37.63      0.92 o 
   3   6   6        7.87        8.91      0.57 o 
   4   6   6      137.22      139.79      1.63 o 
   5   6   6        0.55       -0.30      0.53 o 
   6   6   6       78.38       81.82      1.09 o 
   7   6   6      151.34      146.90      1.88 o 
   8   6   6        0.57        0.53      0.65 o 
   9   6   6      102.70       97.20      2.01 o 
  10   6   6       24.96       28.24      1.23 o 
   1   7   6      263.83      288.62      2.26 o 
   2   7   6       53.00       58.95      1.14 o 
   3   7   6        6.34       10.26      0.82 o 
   4   7   6       20.88       22.81      0.91 o 
   5   7   6       48.40       43.36      1.36 o 
   6   7   6        7.66        7.15      0.75 o 
   7   7   6       28.19       24.95      0.93 o 
   8   7   6        2.65        3.28      0.86 o 
   9   7   6        2.49        1.90      1.05 o 
  10   7   6        0.41        2.50      1.89 o 
   0   8   6      173.88      179.25      2.45 o 
   1   8   6       63.88       67.13      1.60 o 
   2   8   6       26.12       23.49      0.98 o 
   3   8   6      237.88      225.08      3.29 o 
   4   8   6        0.19        0.93      0.79 o 
   5   8   6      121.10      103.67      1.59 o 
   6   8   6       29.14       29.99      1.04 o 
   7   8   6       62.34       69.91      1.52 o 
   8   8   6       22.63       21.64      1.27 o 
   1   9   6      252.57      264.38      3.93 o 
   2   9   6        7.17       10.82      0.98 o 
   3   9   6        5.78        3.13      0.91 o 
   4   9   6       12.03       15.19      1.02 o 
   5   9   6        7.69        6.38      0.95 o 
   6   9   6       23.04       20.62      1.08 o 
   7   9   6        5.14        5.51      1.04 o 
   0  10   6       64.70       61.68      2.37 o 
   1  10   6        3.27        3.11      1.09 o 
   2  10   6        4.03        3.51      0.99 o 
   3  10   6        0.30        0.29      0.91 o 
   4  10   6        0.14        0.07      0.97 o 
   5  10   6       38.38       37.55      1.40 o 
   1  11   6       11.19       12.92      1.22 o 
   2  11   6        9.15       10.44      1.20 o 
   1   1   7      999.10      982.83      6.01 o 
   2   1   7      611.34      577.97      3.69 o 
   3   1   7        6.48        8.22      0.47 o 
   4   1   7        0.08        0.47      0.32 o 
   5   1   7      380.95      353.96      2.33 o 
   6   1   7        0.17       -0.20      0.50 o 
   7   1   7       99.24       90.91      1.27 o 
   8   1   7        0.27        1.22      0.62 o 
   9   1   7       13.59       15.71      0.72 o 
  10   1   7        3.30        3.21      0.86 o 
  11   1   7       17.33       15.79      1.05 o 
  12   1   7        0.28        0.04      1.26 o 
   0   2   7      322.64      309.05      3.47 o 
   1   2   7      207.54      202.47      1.68 o 
   2   2   7      104.47      107.43      1.23 o 
   3   2   7        1.26        2.48      0.43 o 
   4   2   7        9.39       12.89      0.49 o 
   5   2   7       86.64       80.66      1.02 o 
   6   2   7       57.84       52.48      1.06 o 
   7   2   7        0.52       -0.07      0.61 o 
   8   2   7       41.27       44.31      0.98 o 
   9   2   7       38.78       43.50      1.27 o 
  10   2   7       75.66       82.40      1.90 o 
  11   2   7        7.25        4.81      1.01 o 
  12   2   7       52.73       52.73      2.29 o 
   1   3   7      877.88      858.20      5.96 o 
   2   3   7       25.05       24.35      0.74 o 
   3   3   7       21.06       26.79      0.62 o 
   4   3   7      380.75      355.18      2.35 o 
   5   3   7      336.97      320.22      2.46 o 
   6   3   7        0.84        1.72      0.57 o 
   7   3   7       65.77       60.48      1.12 o 
   8   3   7       24.69       29.46      1.01 o 
   9   3   7       34.98       34.63      1.07 o 
  10   3   7        0.06       -0.87      0.87 o 
  11   3   7       16.40       14.04      1.12 o 
   0   4   7      156.10      146.24      2.14 o 
   1   4   7      267.94      263.46      2.27 o 
   2   4   7      494.81      483.15      3.63 o 
   3   4   7        0.18        0.53      0.43 o 
   4   4   7       44.64       47.34      0.98 o 
   5   4   7       50.69       50.37      1.01 o 
   6   4   7       51.41       48.42      1.02 o 
   7   4   7       42.66       41.11      1.00 o 
   8   4   7       28.22       28.82      0.88 o 
   9   4   7       28.14       28.65      1.16 o 
  10   4   7        0.23       -0.92      0.92 o 
  11   4   7        0.86        2.31      0.97 o 
   1   5   7      251.22      228.33      2.11 o 
   2   5   7      558.53      553.61      4.11 o 
   3   5   7        2.80        3.42      0.64 o 
   4   5   7      188.91      174.75      1.66 o 
   5   5   7       44.85       44.80      0.94 o 
   6   5   7       52.83       55.91      1.01 o 
   7   5   7        3.47        5.11      0.66 o 
   8   5   7        1.49        1.03      0.63 o 
   9   5   7        4.35        2.84      0.87 o 
  10   5   7        6.20        5.86      1.03 o 
   0   6   7       64.62       62.50      1.76 o 
   1   6   7      567.25      554.20      4.20 o 
   2   6   7       23.72       26.07      0.87 o 
   3   6   7      639.93      593.09     14.91 o 
   4   6   7       34.71       32.53      1.03 o 
   5   6   7      116.30      121.56      1.58 o 
   6   6   7       72.96       82.43      1.38 o 
   7   6   7      213.19      214.26      2.34 o 
   8   6   7       32.17       34.09      1.21 o 
   9   6   7       21.73       22.19      1.33 o 
  10   6   7       32.22       31.97      1.49 o 
   1   7   7      108.34      107.88      1.53 o 
   2   7   7       25.38       21.79      0.97 o 
   3   7   7        1.00        1.53      0.77 o 
   4   7   7       93.30      105.21      1.82 o 
   5   7   7       18.68       19.96      0.91 o 
   6   7   7       49.05       47.73      1.20 o 
   7   7   7        1.45        0.15      0.84 o 
   8   7   7       46.31       52.14      1.85 o 
   9   7   7        0.41        0.36      1.19 o 
   0   8   7       51.76       51.27      1.77 o 
   1   8   7       79.25       78.89      1.44 o 
   2   8   7        0.35        1.03      0.81 o 
   3   8   7      135.75      140.29      1.88 o 
   4   8   7       58.30       53.52      1.31 o 
   5   8   7       16.68       17.94      0.94 o 
   6   8   7       12.62       16.42      1.03 o 
   7   8   7       72.40       70.65      1.55 o 
   8   8   7        0.11        0.83      1.15 o 
   1   9   7       10.48       11.85      0.93 o 
   2   9   7       10.23       11.38      0.93 o 
   3   9   7        0.04       -0.39      0.86 o 
   4   9   7        7.10        8.64      0.95 o 
   5   9   7       15.51       15.82      1.01 o 
   6   9   7        0.00        0.42      1.01 o 
   0  10   7       23.96       23.24      1.83 o 
   1  10   7        0.03        1.91      1.07 o 
   2  10   7       29.01       32.06      1.25 o 
   3  10   7        0.14        0.69      0.93 o 
   4  10   7        4.61        4.63      0.98 o 
   0   0   8      212.43      204.33      3.80 o 
   1   0   8      494.73      495.48      5.21 o 
   2   0   8        0.11        3.94      2.44 o 
   3   0   8      130.68      124.98      1.75 o 
   4   0   8      257.16      249.46      2.71 o 
   5   0   8      405.60      390.90      4.39 o 
   6   0   8       94.05       96.86      1.91 o 
   7   0   8      793.58      789.56      8.06 o 
   8   0   8       70.73       73.73      2.33 o 
   9   0   8        0.39        0.78      1.32 o 
  10   0   8       30.33       31.87      2.17 o 
  11   0   8       83.72       91.00      3.27 o 
   1   1   8     1385.56     1375.47      9.29 o 
   2   1   8       70.97       63.26      1.05 o 
   3   1   8       17.76       19.80      0.61 o 
   4   1   8        5.35        3.93      0.48 o 
   5   1   8       10.15       12.40      0.64 o 
   6   1   8      392.92      378.25      3.06 o 
   7   1   8       38.48       37.95      1.33 o 
   8   1   8       42.81       39.16      1.00 o 
   9   1   8      183.45      189.51      1.93 o 
  10   1   8       17.01       14.42      0.99 o 
  11   1   8        1.73        3.22      1.29 o 
   0   2   8      116.20      108.65      1.62 o 
   1   2   8       57.26       55.40      0.99 o 
   2   2   8      188.68      177.32      1.59 o 
   3   2   8      185.19      192.36      1.60 o 
   4   2   8      251.65      240.63      2.02 o 
   5   2   8       28.04       26.90      0.74 o 
   6   2   8       12.58       15.89      0.85 o 
   7   2   8       46.53       48.05      1.13 o 
   8   2   8        0.43       -0.67      0.67 o 
   9   2   8       85.61       84.62      1.56 o 
  10   2   8       27.12       24.87      1.24 o 
  11   2   8        6.04        6.41      1.05 o 
   1   3   8       77.57       93.90      1.30 o 
   2   3   8      248.71      238.00      1.95 o 
   3   3   8      513.42      511.41      3.64 o 
   4   3   8      156.66      162.98      1.62 o 
   5   3   8       68.95       70.59      1.30 o 
   6   3   8      116.88      118.56      1.48 o 
   7   3   8       84.41       88.80      1.36 o 
   8   3   8       56.33       57.49      1.18 o 
   9   3   8      142.44      144.54      1.94 o 
  10   3   8        3.40        3.05      0.98 o 
  11   3   8       81.94       95.17      2.25 o 
   0   4   8      335.01      348.64      4.02 o 
   1   4   8       40.35       32.99      0.88 o 
   2   4   8      213.53      217.10      2.04 o 
   3   4   8       67.06       77.67      1.23 o 
   4   4   8      121.18      121.36      1.52 o 
   5   4   8        2.54        2.99      0.64 o 
   6   4   8      108.19      116.06      1.95 o 
   7   4   8      186.06      184.90      1.93 o 
   8   4   8       10.27       11.27      0.77 o 
   9   4   8      119.16      115.03      1.89 o 
  10   4   8       31.33       31.53      1.27 o 
   1   5   8      159.21      140.51      1.65 o 
   2   5   8        1.66        2.43      0.68 o 
   3   5   8      334.15      326.24      3.00 o 
   4   5   8        4.99        4.16      0.85 o 
   5   5   8      195.18      186.37      1.95 o 
   6   5   8       29.88       30.79      0.94 o 
   7   5   8        4.33        5.53      0.76 o 
   8   5   8        9.13        7.58      1.05 o 
   9   5   8       15.37       14.85      1.26 o 
  10   5   8        0.62        0.68      1.13 o 
   0   6   8       35.43       34.02      1.34 o 
   1   6   8       54.01       51.63      1.18 o 
   2   6   8        8.34        6.11      0.81 o 
   3   6   8      127.35      131.92      1.88 o 
   4   6   8       22.09       19.85      0.96 o 
   5   6   8       13.81       15.22      0.93 o 
   6   6   8       13.21       15.04      0.94 o 
   7   6   8       52.93       55.96      1.41 o 
   8   6   8        0.01       -0.01      1.10 o 
   9   6   8        5.16        6.38      1.26 o 
   1   7   8      154.74      149.19      1.95 o 
   2   7   8        0.09        1.60      0.83 o 
   3   7   8        0.97        0.75      0.84 o 
   4   7   8        2.09        2.18      0.85 o 
   5   7   8       11.31       12.25      0.94 o 
   6   7   8        0.04       -0.85      0.92 o 
   7   7   8        6.40        4.77      1.07 o 
   8   7   8        6.50        6.52      1.24 o 
   0   8   8       68.64       64.33      2.19 o 
   1   8   8        0.21       -0.30      0.87 o 
   2   8   8       12.24       10.78      1.00 o 
   3   8   8      108.60      120.94      1.86 o 
   4   8   8        0.69       -0.49      0.90 o 
   5   8   8       64.38       69.99      2.35 o 
   6   8   8        4.66        5.26      1.02 o 
   7   8   8        0.97        0.88      1.07 o 
   1   9   8      152.39      150.86      3.53 o 
   2   9   8       45.21       47.70      1.41 o 
   3   9   8       20.97       23.24      1.69 o 
   4   9   8       27.82       30.39      1.35 o 
   5   9   8        7.96        8.25      1.16 o 
   0  10   8        0.00       -0.32      1.60 o 
   1  10   8        2.96        3.72      1.14 o 
   2  10   8        1.53        1.94      1.14 o 
   1   1   9       32.49       31.56      0.88 o 
   2   1   9       19.62       18.19      0.75 o 
   3   1   9        0.16        0.62      0.63 o 
   4   1   9       51.73       55.81      1.05 o 
   5   1   9        7.29        8.81      0.76 o 
   6   1   9       44.22       47.84      1.14 o 
   7   1   9        0.80       -0.52      0.71 o 
   8   1   9       16.94       18.32      0.85 o 
   9   1   9       19.01       20.40      0.96 o 
  10   1   9        0.06       -0.34      0.93 o 
   0   2   9       31.65       30.36      1.61 o 
   1   2   9      561.47      564.90      4.21 o 
   2   2   9       12.76       15.39      0.75 o 
   3   2   9      392.18      379.58      3.03 o 
   4   2   9       75.72       77.65      1.17 o 
   5   2   9       82.67       74.99      1.66 o 
   6   2   9       48.61       52.06      1.18 o 
   7   2   9       90.71       87.87      1.38 o 
   8   2   9        0.68        1.28      0.82 o 
   9   2   9        8.66        6.80      0.93 o 
  10   2   9        5.08        1.02      0.98 o 
   1   3   9        0.43        0.89      0.67 o 
   2   3   9      165.16      158.81      1.71 o 
   3   3   9        0.24        0.38      0.72 o 
   4   3   9        0.33       -0.15      0.65 o 
   5   3   9       70.32       70.19      1.27 o 
   6   3   9       46.77       50.42      1.14 o 
   7   3   9        4.28        5.15      0.76 o 
   8   3   9       38.66       41.34      1.08 o 
   9   3   9       19.32       21.20      1.07 o 
  10   3   9        1.94        0.81      1.01 o 
   0   4   9      353.26      326.57      3.91 o 
   1   4   9       88.16       89.60      1.37 o 
   2   4   9       66.69       57.31      1.17 o 
   3   4   9        3.00        3.26      0.80 o 
   4   4   9      158.55      163.27      1.93 o 
   5   4   9       61.03       59.64      1.33 o 
   6   4   9       14.04       12.96      0.82 o 
   7   4   9        4.74        5.57      0.78 o 
   8   4   9        0.95        1.47      1.00 o 
   9   4   9       18.67       17.04      1.30 o 
   1   5   9       81.03       79.11      1.35 o 
   2   5   9       72.81       68.22      1.42 o 
   3   5   9        2.51        2.16      0.81 o 
   4   5   9      123.12      115.58      1.71 o 
   5   5   9       18.47       22.54      1.63 o 
   6   5   9        3.84        2.44      1.01 o 
   7   5   9       11.29        9.29      0.93 o 
   8   5   9        0.01       -1.01      1.01 o 
   9   5   9        4.43        5.12      1.20 o 
   0   6   9        1.83       -0.08      1.16 o 
   1   6   9        2.81        3.25      1.02 o 
   2   6   9       24.80       21.26      1.01 o 
   3   6   9       10.06        9.66      0.92 o 
   4   6   9       34.91       35.55      1.16 o 
   5   6   9       89.32       91.99      1.77 o 
   6   6   9       23.11       19.40      1.11 o 
   7   6   9       11.81        9.40      0.94 o 
   8   6   9       23.56       25.36      1.41 o 
   1   7   9      104.52      108.08      1.74 o 
   2   7   9        0.28        1.46      0.87 o 
   3   7   9        4.38        3.83      1.22 o 
   4   7   9       36.12       35.59      1.19 o 
   5   7   9       47.17       54.26      1.54 o 
   6   7   9       13.09       14.07      1.10 o 
   7   7   9       22.33       20.75      1.16 o 
   0   8   9       73.17       84.03      2.99 o 
   1   8   9        0.96        0.15      0.99 o 
   2   8   9        0.93        0.83      0.91 o 
   3   8   9       15.85       15.19      1.07 o 
   4   8   9        0.06        0.69      0.93 o 
   5   8   9        5.83        4.22      1.07 o 
   6   8   9        0.16       -1.20      1.20 o 
   1   9   9       33.94       34.39      1.39 o 
   2   9   9       22.97       22.06      1.30 o 
   3   9   9        0.13        1.22      0.99 o 
   0   0  10      307.13      340.87      5.62 o 
   1   0  10        8.38       12.10      1.07 o 
   2   0  10       23.41       28.41      1.75 o 
   3   0  10      916.29      878.34      9.02 o 
   4   0  10       19.43       15.73      1.34 o 
   5   0  10      110.71      109.11      2.12 o 
   6   0  10        6.31        7.57      1.10 o 
   7   0  10        1.66        3.13      1.08 o 
   8   0  10       36.25       37.49      1.56 o 
   9   0  10       85.75       84.92      2.09 o 
  10   0  10        8.26        7.76      2.88 o 
   1   1  10        2.44        2.30      0.70 o 
   2   1  10        1.38        2.67      0.73 o 
   3   1  10       52.59       56.30      1.47 o 
   4   1  10       16.79       12.44      0.95 o 
   5   1  10        9.14        7.87      0.81 o 
   6   1  10       13.76       13.71      0.85 o 
   7   1  10       10.27       12.70      0.85 o 
   8   1  10       48.70       49.99      1.21 o 
   9   1  10        2.16        1.50      0.92 o 
  10   1  10       25.91       24.44      1.85 o 
   0   2  10        8.78       11.71      1.12 o 
   1   2  10       11.44        7.53      0.75 o 
   2   2  10        0.21        0.28      0.68 o 
   3   2  10      807.53      773.80      6.03 o 
   4   2  10       54.72       51.38      1.87 o 
   5   2  10       98.40      100.91      1.48 o 
   6   2  10        1.00        0.61      0.75 o 
   7   2  10       28.14       32.07      1.01 o 
   8   2  10       12.39       11.45      0.84 o 
   9   2  10       37.25       38.36      1.39 o 
   1   3  10      273.04      274.35      2.45 o 
   2   3  10       51.70       50.44      1.28 o 
   3   3  10       31.41       27.41      1.02 o 
   4   3  10       56.31       55.75      1.67 o 
   5   3  10      174.43      167.14      2.56 o 
   6   3  10       20.25       19.72      0.90 o 
   7   3  10       20.23       22.47      0.92 o 
   8   3  10       75.09       74.70      1.48 o 
   9   3  10       14.94       14.86      1.16 o 
   0   4  10        1.35        1.21      1.03 o 
   1   4  10        4.74        6.52      0.79 o 
   2   4  10        4.48        6.56      0.86 o 
   3   4  10       30.87       31.97      1.07 o 
   4   4  10       46.19       49.92      1.47 o 
   5   4  10        0.78        2.75      0.91 o 
   6   4  10       15.63       14.35      0.95 o 
   7   4  10      113.10      122.35      1.84 o 
   8   4  10        3.53        3.64      1.07 o 
   9   4  10        7.29        6.77      1.66 o 
   1   5  10        4.16        4.95      0.86 o 
   2   5  10        9.74        8.66      0.90 o 
   3   5  10      103.80      104.26      1.68 o 
   4   5  10        3.28        0.51      0.96 o 
   5   5  10       16.08       14.54      1.07 o 
   6   5  10       21.47       20.81      1.14 o 
   7   5  10        6.54        5.63      0.95 o 
   8   5  10       40.08       43.74      1.49 o 
   0   6  10      187.77      193.09      3.76 o 
   1   6  10       11.55       12.15      0.97 o 
   2   6  10       47.22       49.63      1.33 o 
   3   6  10        1.27        2.88      0.90 o 
   4   6  10        5.47        5.77      1.02 o 
   5   6  10        0.04        1.32      0.96 o 
   6   6  10       50.91       52.90      1.52 o 
   7   6  10       10.53       11.93      1.34 o 
   1   7  10       13.85       14.95      1.15 o 
   2   7  10        1.94        2.08      0.94 o 
   3   7  10       10.74       10.41      1.01 o 
   4   7  10        4.27        1.17      1.02 o 
   5   7  10        0.23        2.32      1.03 o 
   6   7  10       18.72       17.24      1.19 o 
   0   8  10       74.10       83.75      2.71 o 
   1   8  10       29.18       28.90      1.35 o 
   2   8  10        1.71        3.63      1.09 o 
   3   8  10       86.79       87.34      1.73 o 
   4   8  10       16.93       20.56      1.29 o 
   1   1  11      133.52      135.14      1.66 o 
   2   1  11        5.68        3.82      0.82 o 
   3   1  11        4.73        2.77      0.91 o 
   4   1  11        0.64        1.05      0.88 o 
   5   1  11       78.20       75.73      1.65 o 
   6   1  11        7.96        8.54      0.85 o 
   7   1  11       51.94       49.16      1.25 o 
   8   1  11        3.21        1.66      0.91 o 
   9   1  11       10.45       12.72      2.57 o 
   0   2  11       73.64       67.20      2.67 o 
   1   2  11        0.66        0.65      0.74 o 
   2   2  11        4.88        4.93      0.85 o 
   3   2  11       12.11       12.36      1.00 o 
   4   2  11        4.16        2.26      0.93 o 
   5   2  11       98.51      101.02      1.80 o 
   6   2  11        1.63        1.05      0.80 o 
   7   2  11        0.69        1.02      0.90 o 
   8   2  11       19.70       24.37      1.09 o 
   1   3  11       74.46       77.15      1.51 o 
   2   3  11        0.00       -0.82      0.82 o 
   3   3  11       12.59       10.26      0.99 o 
   4   3  11       16.39       13.51      1.05 o 
   5   3  11       34.73       38.49      1.30 o 
   6   3  11       18.00       22.66      1.15 o 
   7   3  11       57.30       53.95      1.41 o 
   8   3  11        3.15        3.72      1.07 o 
   0   4  11        2.00        1.87      2.36 o 
   1   4  11        7.14        7.52      0.89 o 
   2   4  11        4.43        3.71      0.86 o 
   3   4  11       15.50       14.46      1.07 o 
   4   4  11        0.21       -0.07      0.94 o 
   5   4  11       36.72       38.10      1.29 o 
   6   4  11        0.19       -0.86      0.95 o 
   7   4  11        2.04        2.72      0.97 o 
   1   5  11        9.46       11.11      0.98 o 
   2   5  11       12.62       13.84      0.99 o 
   3   5  11        5.43        4.99      1.18 o 
   4   5  11        1.39       -0.96      0.96 o 
   5   5  11       11.26        6.99      1.08 o 
   6   5  11       13.03       18.03      1.18 o 
   7   5  11        4.68        5.29      1.24 o 
   0   6  11       18.85       20.54      1.69 o 
   1   6  11      117.06      121.50      2.09 o 
   2   6  11        0.02        0.42      0.92 o 
   3   6  11       77.98       83.05      2.87 o 
   4   6  11       13.29       17.33      1.68 o 
   5   6  11       19.07       17.96      1.23 o 
   1   7  11       24.61       30.34      1.35 o 
   2   7  11       11.25       13.60      1.21 o 
   3   7  11        0.62        0.13      1.08 o 
   4   7  11       58.13       64.21      1.77 o 
   0   0  12      172.30      183.24      5.70 o 
   1   0  12       50.90       51.51      2.05 o 
   2   0  12       12.41       11.31      1.49 o 
   3   0  12        2.82        4.60      1.37 o 
   4   0  12       17.41       27.92      1.70 o 
   5   0  12       53.90       54.51      3.17 o 
   6   0  12        4.28        3.52      1.49 o 
   7   0  12      114.17      134.52      3.17 o 
   1   1  12       66.18       54.56      1.38 o 
   2   1  12        0.93        3.21      0.94 o 
   3   1  12        4.61        5.17      0.98 o 
   4   1  12       20.75       19.46      1.15 o 
   5   1  12        0.02       -0.39      0.97 o 
   6   1  12       73.63       75.36      2.04 o 
   7   1  12        0.63        1.85      0.97 o 
   0   2  12      102.37      110.92      2.67 o 
   1   2  12        7.15        7.99      1.08 o 
   2   2  12       48.46       43.83      1.44 o 
   3   2  12       24.66       26.26      1.21 o 
   4   2  12        0.22       -0.97      0.97 o 
   5   2  12        4.82        3.91      1.02 o 
   6   2  12        0.02        0.38      1.21 o 
   7   2  12       34.43       43.94      1.44 o 
   1   3  12        9.95        9.71      0.95 o 
   2   3  12        1.89        4.00      1.03 o 
   3   3  12       26.20       26.74      1.24 o 
   4   3  12        2.60        4.51      1.03 o 
   5   3  12        7.96       11.51      1.47 o 
   6   3  12       39.30       41.08      1.41 o 
   7   3  12        0.39        4.26      3.00 o 
   0   4  12       24.01       24.41      1.72 o 
   1   4  12       12.29       10.37      1.09 o 
   2   4  12       76.19       75.35      1.72 o 
   3   4  12        0.09        0.92      0.99 o 
   4   4  12       15.33       14.78      1.19 o 
   5   4  12        0.39       -0.36      1.01 o 
   6   4  12        7.26        9.38      1.13 o 
   1   5  12       70.88       71.72      1.72 o 
   2   5  12       23.27       19.52      1.32 o 
   3   5  12       20.59       22.58      1.28 o 
   4   5  12        5.27        4.89      1.10 o 
   5   5  12       70.41       76.74      1.91 o 
   0   6  12        0.98       -1.51      1.51 o 
   1   6  12       24.88       26.02      1.32 o 
   2   6  12       16.29       14.80      1.36 o 
   3   6  12       59.39       66.07      1.97 o 
   1   1  13        7.83        7.92      1.08 o 
   2   1  13        1.96        0.70      1.00 o 
   3   1  13        0.01        0.06      1.04 o 
   4   1  13        6.52        6.94      1.12 o 
   5   1  13        1.80        0.84      1.06 o 
   0   2  13       18.54       18.84      1.71 o 
   1   2  13       74.47       72.36      1.95 o 
   2   2  13        0.75        1.45      1.02 o 
   3   2  13       53.97       47.49      1.50 o 
   4   2  13       17.33       24.38      1.27 o 
   5   2  13       13.66       13.31      1.18 o 
   1   3  13        0.37       -0.79      1.16 o 
   2   3  13        0.18       -0.29      1.15 o 
   3   3  13        0.00       -0.31      1.04 o 
   4   3  13        4.65        4.41      1.13 o 
   5   3  13       13.94        9.64      3.00 o 
   0   4  13       29.08       31.50      2.49 o 
   1   4  13        7.21        6.20      1.25 o 
   2   4  13        0.17       -0.58      1.19 o 
   3   4  13        0.58       -0.56      1.18 o 
   1   5  13        7.16        6.16      1.26 o 
   2   5  13       27.60       26.41      3.50 o 
   0   0  14        0.20        1.50      2.88 o 
   1   0  14        1.44        3.94      1.95 o 
   2   0  14        0.36       -0.33      1.52 o 
   3   0  14       76.63       76.91      2.65 o 
   1   1  14       28.92       33.41      1.90 o 
   2   1  14       54.57       56.93      1.82 o 
   3   1  14        0.61        0.43      1.36 o 
   0   2  14       11.72       18.81      3.76 o 
   1   2  14        5.86        7.63      1.45 o 
   2   2  14        0.05        0.27      1.23 o 
                                                 
